# Supplementary material for: Bifunctional Bicarbazole-Benzophenone-Based Twisted Donor–Acceptor–Donor Derivatives for Deep-Blue and Green OLEDs
Source: Nanomaterials (Basel). 2023 Apr 19;13(8):1408. doi: 10.3390/nano13081408 (PMC10146648; doi:10.3390/nano13081408)
Supplement: Supplementary file 1 [file nanomaterials-13-01408-s001.zip]

Archive with 1 entries (1 files):
- nanomaterials-2172095-supplementary.pdf
